# Supplementary material for: Effect of Low-Dose Ionizing Radiation on the Expression of Mitochondria-Related Genes in Human Mesenchymal Stem Cells
Source: Int J Mol Sci. 2021 Dec 27;23(1):261. doi: 10.3390/ijms23010261 (PMC8745621; doi:10.3390/ijms23010261)
Supplement: Supplementary file 1 [file ijms-23-00261-s001.zip]

Archive with 1 entries (1 files):
- ijms-1509068-supplementary.pdf
